# Supplementary material for: Risk of arrhythmias following COVID-19: nationwide self-controlled case series and matched cohort study
Source: Eur Heart J Open. 2023 Nov 21;3(6):oead120. doi: 10.1093/ehjopen/oead120 (PMC10711544; doi:10.1093/ehjopen/oead120)
Supplement: oead120_Supplementary_Data [file oead120_supplementary_data.zip]

Archive with 2 entries (2 files):
- Suplemental Publication Material (Tables).docx
- Suplemental Publication Material (Figures).pptx
